# Supplementary material for: A deep intronic mutation causes RAD50 deficiency through an unusual mechanism of distant exon activation
Source: J Clin Invest. 2024 Dec 12;135(3):e178528. doi: 10.1172/JCI178528 (PMC11785915; doi:10.1172/JCI178528)
Supplement: Supporting data values [file jci-135-178528-s119.xlsx]

## Sheet: Figure 1D & summary MG splicing
% aberrant splicing										% aberrant splicing
average from all individual experiments										values of individual experiments
		short Poly-Py	long poly-Py	long polypy & AG							WT	Delta5	Mut1A	Mut1C	Mut1G	Mut2A	Mut2C	Mut2T	Mut3C	Mut3G	Mut3T	Mut4A	Mut4C	Mut4T	Mut5A	Mut5C	Mut5G	Mut2T&4C	Del1	Del2	Del3	Del4	Del5	Del1,2	Del2,3	Del4,5	Del1,2,3	Del2,3,4	Del3,4,5	Del1,2,3,4
	Number of values	Mean	Mean								31.743	81.9069																									81.2105	87.8595	92.1649	83.0302
WT	26	14.08									12.1068	81.9347																									90.9	88.0759	84.9901	90.4791
Delta5	26		86.97								8.33878	80.1878																									64.897	82.3114	80.4455	82.8288
Mut1A	2	15.9									7.36735	84.8074																									83.9534	87.9017	89.0608	84.7093
Mut1C	2	16.45									11.6328	88.8837
Mut1G	2	15.25									19.7803	81.358
Mut2A	2	38.31									13.4126	78.2798
Mut2C	2		23.03	TCAGT							9.34027	84.0513	12.1717	12.1421	11.94	37.6254	21.113	12.708	68.3728	39.714	87.3566	22.2338		86.9163	12.9845	8.43589
Mut2T	7		15.62	TTAGT							19.283	75.6277	19.6265	20.7669	18.5607	38.9994	24.9526	20.1458	67.4806	43.0656	75.6245	31.876	76.8371	77.2295	25.1427	14.2558	12.3595
Mut3C	2		67.93								8.7782	95.9182						25.0301							34.1577		18.0769
Mut3G	2	41.39									15.3366	87.5727									86.2202		86.0907
Mut3T	5		85.66								15.4224	85.797									85.8211		83.5521
Mut4A	2	27.05									11.9292	95.0911
Mut4C	4		84.24								13.4996	92.2281									93.2835		90.496
Mut4T	4		85.01								8.84232	95.229						13.5149
Mut5A	3	24.09									15.1093	88.9769
Mut5C	2	11.35									4.95038	93.6762						5.16946
Mut5G	2	15.22									14.67	86.06						13.55						89.51				89.45	41.69	47.37	79.79	83.23	40.16
Mut2T&4C	3		88.95								21.84	84						19.19						86.4				86.29	44.45	51.55	74.43	81.09	46.56
Del1	3	43.39									20.14	85.94																								90.01
Del2	4		51.58	T-AGT							21.72	91.07																91.12		58.67		91.47		52.31	92.91	96.94
Del3	3		76.39								19.42	80.64																								92.85
Del4	4		83.71								12.46	84.01																	44.02	48.71	74.96	79.05	36.6
Del5	3	41.11									8.84	95.23																						42.75	94.89
Del1,2	4		39.5	--AGT							15.11	88.98																						29.62	93.38
Del2,3	4		93.62								4.95	93.68																						33.31	93.3
Del4,5	3		93.27							avarage:	14.0778	86.9668	15.8991	16.4545	15.2504	38.3124	23.0328	15.6155	67.9267	41.3898	85.6612	27.0549	84.244	85.0139	24.095	11.3459	15.2182	88.9533	43.3867	51.575	76.3933	83.71	41.1067	39.4975	93.62	93.2667	80.2402	86.5371	86.6653	85.2619
Del1,2,3	4		80.24
Del2,3,4	4		86.54
Del3,4,5	4		86.67
Del1,2,3,4	4		85.26

## Sheet: Suppl.Fig. 2A
% Aberrant splicing of individual experiments
WT	F9	WT-F9	D5-F9	WT-F9(R116R)	D5-F9(R116R)	WT-F9(L117F)	D5-F9(L117F)
20	91	74	100	1	76	34	99
28	79	88	99	5	71	41	96
15	83	83	100	3	79	43	100

## Sheet: Suppl. Fig. 2D single dels
% Aberrant splicing of individual experiments
	WT	Delta5	Del1	Del2	Del3	Del4	Del5
	14.67	86.06	41.69	47.37	79.79	83.23	40.16
	21.84	84	44.45	51.55	74.43	81.09	46.56
	21.72	91.07		58.67		91.47
	12.46	84.01	44.02	48.71	74.96	79.05	36.6

## Sheet: Suppl. Fig. 2D double dels
% Aberrant splicing of individual experiments
	WT	Delta5	Del1,2	Del2,3	Del4,5
	20.14	85.94			90.01
	21.72	91.07	52.31	92.91	96.94
	19.42	80.64			92.85
	8.84	95.23	42.75	94.89
	15.11	88.98	29.62	93.38
	4.95	93.68	33.31	93.3

## Sheet: Suppl. Fig. 2D single nt subst.
% Aberrant splicing of individual experiments
	WT	Delta5	Mut1A	Mut1C	Mut1G	Mut2A	Mut2C	Mut2T	Mut3C	Mut3G	Mut3T	Mut4A	Mut4C	Mut4T	Mut5A	Mut5C	Mut5G
	9.34027	84.0513	12.1717	12.1421	11.94	37.6254	21.113	12.708	68.3728	39.714	87.3566	22.2338		86.9163	12.9845	8.43589
	19.283	75.6277	19.6265	20.7669	18.5607	38.9994	24.9526	20.1458	67.4806	43.0656	75.6245	31.876	76.8371	77.2295	25.1427	14.2558	12.3595
	8.7782	95.9182						25.0301							34.1577		18.0769
	15.3366	87.5727									86.2202		86.0907
	15.4224	85.797									85.8211		83.5521
	13.4996	92.2281									93.2835		90.496
	8.84232	95.229						13.5149
	4.95038	93.6762						5.16946
	14.67	86.06						13.55					89.51
	21.84	84						19.19					86.4
	11.9292	95.0911
	15.1093	88.9769
	20.14	85.94
	19.42	80.64
	31.743	81.9069
	12.1068	81.9347
	8.33878	80.1878
	7.36735	84.8074
	11.6328	88.8837
	19.7803	81.358
	13.4126	78.2798

## Sheet: Suppl. Fig. 2E
% Aberrant splicing of individual experiments by fragment length analysis
	WT	Delta5	Del2	Del4
	5.54	91.02	40.24	92.64
	10.1	91.33	38.12	81.77
	3.56	93.59	47.56	88.93

## Sheet: Suppl. Fig. 3A 
% Aberrant splicing of individual experiments						PPT muations
WT	3'impr	∆5	∆TTTAT	∆TTTAT+∆5
25	99	99	1	8
17	100	98	0	2
11	100	100	2	12

## Sheet: Suppl. Fig. 3B 
% Aberrant splicing of individual experiments						splice factor titration
WT	SF1	U2AF35	U2AF65	HNRPA1	HNRPA2	HNRPH	PTB1	PTB4	CUGBP	ETR3	CELF6
10	8	75	70	13	14	21	26	19	5	8	46
28	11	67	66	8	22	28	21	22	11	4	32
22	19	55	84	12	17	15	19	28	9	3	35

## Sheet: Suppl. Fig. 3C
% Aberrant splicing of individual experiments					Pull down
WT	Δ5 (1-5)	ΔGAG (2-4)
1	3.22628	3.02859
1	2.52378	2.44055
1	1.66822	2.6093
